# Supplementary material for: Working Memory-Related Neurofunctional Correlates Associated with the Frontal Lobe in Children with Familial vs. Non-Familial Attention Deficit/Hyperactivity Disorder
Source: Brain Sci. 2023 Oct 18;13(10):1469. doi: 10.3390/brainsci13101469 (PMC10605263; doi:10.3390/brainsci13101469)
Supplement: Supplementary file 1 [file brainsci-13-01469-s001.zip]

Archive with 1 entries (1 files):
- brainsci-2647904-supplementary.pdf
